# Supplementary material for: Dicer Regulates Differentiation and Viability during Mouse Pancreatic Cancer Initiation
Source: PLoS One. 2014 May 1;9(5):e95486. doi: 10.1371/journal.pone.0095486 (PMC4006805; doi:10.1371/journal.pone.0095486)
Supplement: Table S1 — (XLSX) [file pone.0095486.s007.xlsx]

## Sheet: Sheet1
Table S1. Survival and mPDA development in Kras; DicerHet and Kras Dicer Homo mice
Dicer genotype	Mouse	Days until sacrifice	Pancreatic Pathology	Secondary (Metastasis/ Invasion)	Cell line
Het	4041	317	mPDA-moderate differentiation	No	Yes
Het	4046	278	mPDA-moderate differentiation	Liver
Het	4180	408	Focus suspicious of mPDA	Liver	Yes
Het	4267	336	mPDA-Undifferentiated	Bloody Ascites
Het	4283	261	Focus suspicious of mPDA	No	Yes
Het	4288	341	Fibrotic fluid filled cyst	No
Het	4294	NA (632)	NA	NA
Homo	4130	308	mPDA-moderate differentiation	No	Yes
Homo	4170	310	Focus suspicious of mPDA	No
Homo	4176	573	mPDA-moderate differentiation	Liver-Mesentery	Yes
Homo	4268	NA (646)	NA	NA
Homo	4279	286	mPDA-moderate differentiation	Kidney	Yes
Homo	4291	617	No significant pancreatic abnormality, some fatty replacement	NA
