# Supplementary material for: Dicer Regulates Differentiation and Viability during Mouse Pancreatic Cancer Initiation
Source: PLoS One. 2014 May 1;9(5):e95486. doi: 10.1371/journal.pone.0095486 (PMC4006805; doi:10.1371/journal.pone.0095486)
Supplement: Table S2 — (XLSX) [file pone.0095486.s008.xlsx]

## Sheet: Sheet1
Table S2. Downregulated genes in sorted KrasDicerHomo versus KrasDicerHet cells
gene name	RPKM (Kras; DicerHet)	RPKM (Kras; DicerHomo)	log2(fc)	P-value (Gusb)	P-value (Rpl23)	Function
Serpini2	232.547	10.313	-4.36766	8.763e-14	5.31e-11	Acinar function
Reg3a	2318.66	146.141	-3.97864	1.014e-15	6.33e-12	Viability
Reg3d	454.982	28.418	-3.95421	7.706e-14	9.575e-11	Viability
Sostdc1	28.014	1.015	-3.8479	2.356e-05	8.933e-05
Reg3g	1408.09	104.111	-3.74478	4.032e-14	1.014e-10	Viability
Aqp12	46.456	2.858	-3.62066	1.891e-06	2.625e-05	Acinar enriched
Cldn10	36.358	2.575	-3.3854	3.675e-05	0.0002432
Klk1	1236.47	120.527	-3.34805	6.5e-12	5.377e-09	Acinar enriched
Pnliprp2	1568.93	153.76	-3.3426	4.975e-12	4.597e-09	Acinar function
Slc39a5	34.429	2.506	-3.33703	4.522e-05	0.0002909	Acinar enriched
Tmed6	171.206	16.262	-3.31846	2.286e-09	2.192e-07
AK160437	25.21	1.678	-3.29089	0.0002591	0.0009695
Erp27	178.723	17.538	-3.27722	3.872e-09	3.545e-07	Endoplasmic reticulum
AK019036	32.262	2.518	-3.24105	9.311e-05	0.0006123
Tff2	441.532	48.014	-3.17452	2.91e-10	7.623e-08
Itih4	37.803	3.772	-3.0235	5.972e-05	0.000377	Viability
Hsd17b13	54.533	5.919	-3.00471	7.042e-06	8.328e-05
Slc25a35	12.78	0.746	-2.98045	0.005015	0.01101
Spink3	1098.47	139.519	-2.96797	6.059e-10	1.823e-07	Acinar function
Derl3	59.892	6.831	-2.95898	7.778e-06	9.242e-05	Endoplasmic reticulum
AK160158	27.021	2.726	-2.91081	0.0004477	0.001633
Gatm	123.074	16.159	-2.85416	3.209e-07	1.069e-05	Acinar function
Klk1b5	16.938	1.527	-2.82752	0.004499	0.009464
Noxa1	12.457	0.903	-2.82201	0.009295	0.01929
Bhlha15	42.921	5.322	-2.79646	4.015e-05	0.0004668	Acinar transcription factor
Pycr1	20.463	2.147	-2.7698	0.001226	0.004327
AK007854	25.723	2.997	-2.74109	0.0005084	0.003036
Amy2b	213.342	31.205	-2.73456	1.25e-07	6.979e-06	Acinar function
Rnase1	2075.14	314.694	-2.71731	6.209e-09	1.204e-06	Acinar function
Ptf1a	42.316	5.699	-2.69288	0.0001323	0.0008015	Acinar transcription factor
Vtn	36.165	4.921	-2.65003	0.0002305	0.001311
Pdia2	409.882	65.123	-2.6355	7.048e-08	5.853e-06	Acinar enriched
Pla2g1b	178.249	28.483	-2.60401	5.385e-07	2.076e-05	Acinar enriched
Hamp2	6.176	0.185	-2.59829	0.03026	0.06781	Acinar enriched
Amy1	45.28	6.676	-2.59196	0.0001633	0.0009643
Pga5	6.739	0.284	-2.5915	0.01623	0.03388
Copz2	41.885	6.134	-2.58769	0.0001323	0.0008015
AK053418	29.411	4.069	-2.58482	0.0006853	0.004206
Kirrel2	15.69	1.786	-2.58272	0.005029	0.01632
Agr2	30.01	4.201	-2.57587	0.0006656	0.00216	Viability
Ggh	125.961	20.384	-2.56978	2.944e-06	7.848e-05
Fkbp11	87.137	13.927	-2.56182	1.071e-05	0.0002224
Nfasc	14.472	1.658	-2.54125	0.01632	0.03052
Try10	237.985	40.19	-2.53655	4.995e-07	2.252e-05
Ctrl	2285.9	394.389	-2.53205	4.502e-08	5.537e-06	Acinar function
Pnlip	445.775	78.163	-2.49665	2.311e-07	1.527e-05	Acinar function
Trpv6	15.264	1.892	-2.49154	0.0087	0.01793
Cpn1	70.849	11.984	-2.46823	3.358e-05	0.0005619
Slc6a9	29.708	4.639	-2.4451	0.001091	0.005503
Cuzd1	362.491	65.944	-2.44089	5.666e-07	2.903e-05
Ero1lb	30.59	4.888	-2.42362	0.0009649	0.005356	Endoplasmic reticulum
Gkn3	465.254	86.148	-2.41958	4.623e-07	2.653e-05
Fbln1	30.224	4.952	-2.39121	0.001091	0.005503
Cabp2	37.392	6.328	-2.38931	0.0005849	0.003189	Endoplasmic reticulum
Entpd1	15.397	2.137	-2.38597	0.0087	0.01793
Cela1	1830.38	349.968	-2.38352	2.429e-07	1.972e-05	Acinar function
Tspan1	45.315	7.923	-2.37588	0.0004304	0.002205
Dmbt1	1745.94	338.208	-2.36459	2.968e-07	2.29e-05	Acinar function
Cela3b	1555.92	304.984	-2.34716	3.756e-07	2.715e-05	Acinar function
Slc38a3	101.591	19.553	-2.31948	4.825e-05	0.0004602
Nccrp1	10.561	1.324	-2.31458	0.01846	0.03721
Gcat	65.473	12.782	-2.26998	0.000195	0.001695
Procr	40.794	7.7	-2.26421	0.000933	0.004625
P2rx1	31.89	5.854	-2.26263	0.001438	0.006903
Fgl2	10.34	1.413	-2.23252	0.0186	0.03734
Sepp1	921.049	204.281	-2.16724	2.818e-06	0.0001198
Gpt	17.286	3.172	-2.13193	0.01294	0.02483
Rbpjl	122.368	27.341	-2.12201	7.81e-05	0.0007654	Acinar transcription factor
1810009J06Rik	232.643	52.749	-2.12	1.924e-05	0.0004008
Gp2	814.57	186.911	-2.11776	4.892e-06	0.0003094	Acinar enriched
Fgl1	25.095	5.013	-2.11762	0.006929	0.01984
Id1	53.097	11.53	-2.11016	0.0008714	0.006938
Mgll	11.56	1.972	-2.07933	0.02953	0.05562
Serpini1	19.641	3.886	-2.07879	0.009921	0.02953
Igf1	21.995	4.46	-2.07435	0.005351	0.01643
Rab3d	59.406	13.751	-2.03388	0.001034	0.004761	Acinar function
Sdf2l1	102.355	24.337	-2.02829	0.0001946	0.001673
Penk	14.808	2.933	-2.00695	0.02356	0.04427
Edem2	105.221	25.449	-2.00578	0.0002041	0.001739	Endoplasmic reticulum
Lrg1	33.379	7.614	-1.99677	0.006794	0.01794
Try4	975.738	244.262	-1.99365	1.376e-05	0.0004765	Acinar function
Wars	160.568	39.648	-1.99089	0.0001289	0.001875
Gm2663	444.845	111.845	-1.9822	2.914e-05	0.0006132
Anxa10	19.985	4.401	-1.95806	0.009921	0.02953
Tspan13	36.268	8.671	-1.9462	0.004502	0.01935
Gls2	43.646	10.679	-1.93461	0.002985	0.01285
Reg2	2453.85	645.832	-1.92417	3.262e-05	0.0006407
Dhrs3	18.591	4.212	-1.91028	0.01762	0.03149	Endoplasmic reticulum
Tmem97	157.038	41.636	-1.89013	0.0002064	0.002532
2210010C04Rik	960.674	261.121	-1.87532	4.512e-05	0.001382
Gamt	81.912	21.611	-1.87456	0.0009554	0.006562
Nupr1	1716.41	469.976	-1.86651	4.409e-05	0.001441	Viability
Mia1	22.877	5.564	-1.86297	0.01626	0.04372
Pigr	43.288	11.263	-1.8526	0.003152	0.01351
Sec61b	58.831	15.677	-1.84303	0.00252	0.01045	Endoplasmic reticulum
Ptp4a3	21.313	5.432	-1.79455	0.01375	0.03779
Slc12a8	27.946	7.451	-1.77617	0.01041	0.02813
Lgals1	253	73.993	-1.76	0.0002872	0.003481
Reep5	69.599	19.944	-1.75311	0.001911	0.01196
Matn4	25.323	6.978	-1.72222	0.01883	0.04925
1.2 NS	23.571	6.459	-1.7199	0.01544	0.04178
Serp1	202.551	60.861	-1.71829	0.000552	0.005988	Endoplasmic reticulum
Slc41a1	62.879	18.81	-1.68911	0.00348	0.02047
Lbh	82.787	25.408	-1.66575	0.002296	0.01391
Nucb2	104.225	32.182	-1.66501	0.00162	0.01564
Cbs	121.47	37.799	-1.65834	0.001751	0.01069	Acinar enriched
Cckar	172.293	54.361	-1.64627	0.00111	0.01098	Acinar function
Zg16	1205.24	384.703	-1.64496	0.0004258	0.004711	Acinar function
Sel1l	115.927	36.775	-1.6301	0.001862	0.01712	Endoplasmic reticulum
Sec11c	70.736	22.426	-1.61459	0.003826	0.02242	Endoplasmic reticulum
Fam174b	37.036	11.421	-1.61458	0.01044	0.0402
Cela2a	2511.35	852.256	-1.55799	0.0005829	0.009338	Acinar function
Cel	2647.92	901.289	-1.55374	0.0005934	0.009405	Acinar function
Tmed3	84.401	28.424	-1.53726	0.004933	0.02667
Cpa2	1475.89	509.442	-1.53274	0.0006813	0.00971	Acinar function
Ift20	40.113	13.466	-1.50693	0.01315	0.04715
Gstm1	60.423	21.405	-1.45496	0.01182	0.04063
Gm5771	384.688	142.016	-1.43126	0.002274	0.01804
Krtcap2	122.583	47.212	-1.35802	0.007968	0.03786
Mt2	273.28	109.424	-1.3126	0.006794	0.04474
Cpb1	2493.1	1015.61	-1.29475	0.005306	0.03459	Acinar function
Xbp1	341.209	139.487	-1.28444	0.007404	0.04717	Endoplasmic reticulum
